# Supplementary material for: Two new species of Tovlinius Zaitzev, from China, with a key to the genera of Bombyliinae from China and a second key to the world species (Diptera, Bombyliidae, Bombyliinae, Bombyliini)
Source: Zookeys. 2011 Dec 9;(153):73–80. doi: 10.3897/zookeys.153.2031 (PMC3238045; doi:10.3897/zookeys.153.2031)
Supplement: XML Treatment for Tovlinius pyramidatus [file zookeys.153.2031-treatment1.xml]

<!DOCTYPE tp:taxon-treatment
  PUBLIC "-//TaxonX//DTD Taxonomic Treatment Publishing DTD v0 20100105//EN" "tax-treatment-NSO.dtd">
<tp:taxon-treatment xmlns:tp="http://www.plazi.org/taxpub"><tp:treatment-meta><mixed-citation publication-type="journal"><person-group><name><surname>Yao</surname><given-names>Gang</given-names></name><name><surname>Yang</surname><given-names>Ding</given-names></name><name><surname>Evenhuis</surname><given-names>Neal L.</given-names></name></person-group><article-title>Two new species of 
                    <italic>Tovlinius</italic> Zaitzev, from China, with a key to the genera of Bombyliinae from China and a second key to the world species (Diptera, Bombyliidae, Bombyliinae, Bombyliini)
                </article-title><source>Zookeys</source><day>9</day><month>12</month><year>2011</year><volume>2011</volume><issue>153</issue><fpage>73</fpage><lpage>80</lpage><pub-id pub-id-type="doi">10.3897/zookeys.153.2031</pub-id></mixed-citation></tp:treatment-meta><tp:nomenclature><tp:taxon-name>
                            <tp:taxon-name-part taxon-name-part-type="genus">Tovlinius</tp:taxon-name-part>
                            <tp:taxon-name-part taxon-name-part-type="species">pyramidatus</tp:taxon-name-part>
                        <object-id xmlns:xlink="http://www.w3.org/1999/xlink" xlink:type="simple">urn:lsid:zoobank.org:act:2E882E27-F45A-4C55-BE2E-0FE0310BB51E</object-id>
                        <object-id xmlns:xlink="http://www.w3.org/1999/xlink" xlink:type="simple">http://species-id.net/wiki/Tovlinius_pyramidatus</object-id>
                        </tp:taxon-name><tp:taxon-status xmlns:xlink="http://www.w3.org/1999/xlink" xlink:type="simple">sp. n.</tp:taxon-status><xref ref-type="fig" rid="F1">Figs 1–7</xref></tp:nomenclature><tp:treatment-sec sec-type="Diagnosis"><title>Diagnosis.</title><p>Antenna black, first flagellomere elongate, bare. Scutellum with long dense white hairs. Wing uniformly weak brown except base brown; vein C with brush-like long black bristles, white hairs, and yellowish scales. Dorsum of abdomen with long dense white erect hairs and black bristles laterally becoming denser apically; legs black except tibiae yellow; haltere dark brown. Epandrium trapezoidal in lateral view, slightly narrowing toward tip in dorsal view; epiphallus pyramid-shaped.</p></tp:treatment-sec><tp:treatment-sec sec-type="Description"><title>Description.</title><p>Male. Body length 10 mm, wing length 9 mm.</p><p>Head black. Hairs on head black and white; frons narrowing distally, with long dense black erect hairs; face with long dense white erect hairs; occiput with dense white erect hairs and long sparse black hairs. Antenna black; scape elongate with long dense black and white hairs; first flagellomere elongate, bare, with stylus at tip. Proboscis broken.</p><p>Thorax black. Hairs on thorax mostly white; postpronotal lobe with long dense white hairs, mesonotum with long dense white hairs; thorax with sparse white hairs on anepisternum, and with long dense white hairs on katepisternum. Scutellum black with long dense white hairs. Legs black except tibiae yellow. Hairs on legs mostly yellow, bristles yellow. Femora with dense white hairs and scales; tibiae and tarsi with short yellow hairs and white scales. Hind femur with three <italic>av</italic>. Fore tibia with seven <italic>ad</italic>, eight <italic>pd</italic>, six <italic>pv</italic>; mid tibia with seven <italic>ad</italic>, eight <italic>pd</italic>, eight <italic>av</italic>, seven <italic>pv</italic>; hind tibia with eight <italic>ad</italic>, seven <italic>pd</italic>, six <italic>av</italic>, six <italic>pv</italic>. Wing (<xref ref-type="fig" rid="F1">Fig. 1</xref>) uniformly weak brown except base brown. Vein r-m close to tip of cell dm, cell r<sub>5</sub> closed. Base of vein C with brush-like long black bristles, white hairs, and yellowish scales. Haltere dark brown.
                        </p><p>Abdomen black. Hairs on abdomen mostly white; with long dense white erect hairs and sparse yellowish hairs dorsally, and with black bristles laterally that become denser apically. Sternites black except posterior edge and middle brown, sternites with long dense white erect and recumbent hairs.</p><p>Male genitalia (<xref ref-type="fig" rid="F1">Figs 2–7</xref>). Epandrium trapezoidal in lateral view, distinctly higher than long, distinctly wider than long in dorsal view; cercus well exposed in lateral view; gonocoxite distinctly narrowing apically in ventral view; gonostylus oval with apex pointed (seen laterally); epiphallus pyramid-shaped with apex very narrow , epiphallus with narrow, long, and curved tip in lateral view.
                        </p><p>Female. Unknown.</p></tp:treatment-sec><tp:treatment-sec sec-type="Type material"><title>Type material.</title><p>Holotype male, CHINA: Sichuan, Hongyuanxian, Shuajingsi (<named-content xmlns:xlink="http://www.w3.org/1999/xlink" content-type="dwc:verbatimCoordinates" xlink:type="simple">32°00'52"N, 102°36'59"E</named-content>), 5.VIII.1983, Leyi Zheng (NKU).
                        </p></tp:treatment-sec><tp:treatment-sec sec-type="Distribution"><title>Distribution.</title><p>China (Sichuan).</p></tp:treatment-sec><tp:treatment-sec sec-type="Etymology"><title>Etymology.</title><p>The species is named after the pyramid-form of the epiphallus.</p></tp:treatment-sec><tp:treatment-sec sec-type="Remarks"><title>Remarks.</title><p><italic><tp:taxon-name>Tovlinius pyramidatus</tp:taxon-name></italic> is similar to <italic><tp:taxon-name>Tovlinius albissimus</tp:taxon-name></italic> Zaitzev, but it can be differentiated from the latter by the following points: Scape covered with long dense<!--PageBreak--> black and white hairs; legs black except tibiae yellow, mostly covered with yellow hairs and bristles; haltere dark brown; epandrium slightly narrowing toward tip in dorsal view. In <italic><tp:taxon-name>Tovlinius albissimus</tp:taxon-name></italic>, the scape is covered with the long white hairs; the legs are yellow and covered with the white scales; the haltere is pale yellow; the epandrium is distinctly narrowing toward the tip in dorsal view (<xref ref-type="bibr" rid="B3">Zaitzev 1979</xref>).
                        </p><fig id="F1" position="float" orientation="portrait"><label>Figures 1–7.</label><caption><p><italic><tp:taxon-name>Tovlinius pyramidatus</tp:taxon-name></italic> sp. n. wing and male genitalia <bold>1</bold> wing, dorsal view <bold>2</bold> epandrium and cercus, dorsal view <bold>3</bold> epandrium and cercus, lateral view <bold>4</bold> gonocoxite and gonostylus, lateral view <bold>5</bold> phallus, dorsal view <bold>6</bold> phallus, lateral view <bold>7</bold> gonocoxite and gonostyli, ventral view.</p></caption><graphic xmlns:xlink="http://www.w3.org/1999/xlink" xlink:href="ZooKeys-153-073-g001.jpg" position="float" orientation="portrait" xlink:type="simple"/></fig></tp:treatment-sec><ref-list><ref id="B3"><mixed-citation xmlns:xlink="http://www.w3.org/1999/xlink" xlink:type="simple"><person-group><name name-style="western"><surname>Zaitzev</surname><given-names>VF</given-names></name></person-group> (<year>1979</year>)<article-title> [A new genus of bee flies (Diptera, Bombyliidae) from the Palaearctic].</article-title><source>Trudy Zoologicheskogo Instituta </source><volume>88</volume>: <fpage>116</fpage>-<lpage>119</lpage>.</mixed-citation></ref></ref-list></tp:taxon-treatment>
