# Supplementary material for: Two new species of Tovlinius Zaitzev, from China, with a key to the genera of Bombyliinae from China and a second key to the world species (Diptera, Bombyliidae, Bombyliinae, Bombyliini)
Source: Zookeys. 2011 Dec 9;(153):73–80. doi: 10.3897/zookeys.153.2031 (PMC3238045; doi:10.3897/zookeys.153.2031)
Supplement: XML Treatment for Tovlinius turriformis [file zookeys.153.2031-treatment2.xml]

<!DOCTYPE tp:taxon-treatment
  PUBLIC "-//TaxonX//DTD Taxonomic Treatment Publishing DTD v0 20100105//EN" "tax-treatment-NSO.dtd">
<tp:taxon-treatment xmlns:tp="http://www.plazi.org/taxpub"><tp:treatment-meta><mixed-citation publication-type="journal"><person-group><name><surname>Yao</surname><given-names>Gang</given-names></name><name><surname>Yang</surname><given-names>Ding</given-names></name><name><surname>Evenhuis</surname><given-names>Neal L.</given-names></name></person-group><article-title>Two new species of 
                    <italic>Tovlinius</italic> Zaitzev, from China, with a key to the genera of Bombyliinae from China and a second key to the world species (Diptera, Bombyliidae, Bombyliinae, Bombyliini)
                </article-title><source>Zookeys</source><day>9</day><month>12</month><year>2011</year><volume>2011</volume><issue>153</issue><fpage>73</fpage><lpage>80</lpage><pub-id pub-id-type="doi">10.3897/zookeys.153.2031</pub-id></mixed-citation></tp:treatment-meta><tp:nomenclature><tp:taxon-name>
                            <tp:taxon-name-part taxon-name-part-type="genus">Tovlinius</tp:taxon-name-part>
                            <tp:taxon-name-part taxon-name-part-type="species">turriformis</tp:taxon-name-part>
                        <object-id xmlns:xlink="http://www.w3.org/1999/xlink" xlink:type="simple">urn:lsid:zoobank.org:act:EEDE376A-9368-4247-9403-38A795B35FEB</object-id>
                        <object-id xmlns:xlink="http://www.w3.org/1999/xlink" xlink:type="simple">http://species-id.net/wiki/Tovlinius_turriformis</object-id>
                        </tp:taxon-name><tp:taxon-status xmlns:xlink="http://www.w3.org/1999/xlink" xlink:type="simple">sp. n.</tp:taxon-status><xref ref-type="fig" rid="F2">Figs 8–14</xref></tp:nomenclature><tp:treatment-sec sec-type="Diagnosis"><title>Diagnosis.</title><p>Antenna black except joints brown, first flagellomere elongate with sparse white scales. Scutellum with long white hairs, posterior edge with white bristles. Wing uniformly weak brown; base of vein C with brush-like long black bristles, white hairs, and white scales. Dorsum of abdomen with long dense white erect hairs and white bristles laterally, hairs and bristles becoming denser apically; legs yellow except femora black; haltere black. Epandrium trapezoidal in lateral view, almost parallel-sided in dorsal view; epiphallus turriform in dorsal view.</p></tp:treatment-sec><tp:treatment-sec sec-type="Description"><title>Description.</title><p>Male. Body length 10 mm, wing length 9 mm.</p><p>Head black. Hairs on head black and white; frons narrowing distally, with long dense black and white erect hairs; face with long dense white erect hairs; occiput with long dense white erect hairs and long sparse black hairs. Antenna black except joints brown; scape elongate with long dense black and white scales; first flagellomere elongate with sparse white scales, and tip with a stylus. Proboscis black, nearly five times longer than head.</p><p>Thorax black with brown pollen. Hairs on thorax mostly white; postpronotal lobe with long dense white hairs, mesonotum with sparse long white hairs; anepisternum and katepisternum with long dense white hairs. Scutellum black with long white hairs, posterior edge with white bristles. Legs yellow except femora black. Hairs on legs mostly yellow, bristles yellow, scales white. Femora with dense white hairs and scales; tibiae and tarsi with short yellow hairs and white scales. Hind femur with three <italic>ad</italic>, three <italic>av</italic>, and three <italic>pv</italic>. Fore tibia with seven <italic>ad</italic>, eight <italic>pd</italic>, five <italic>av</italic>, and six <italic>pv</italic>; mid tibia with seven <italic>ad</italic>, seven <italic>pd</italic>, eight <italic>av</italic>, and six <italic>pv</italic>; hind tibia with eight <italic>ad</italic>, seven <italic>pd</italic>, seven <italic>av</italic>, and six <italic>pv</italic>. Wing (<xref ref-type="fig" rid="F2">Fig. 8</xref>) uniformly weak brown. Vein r-m close to tip of cell dm, cell r<sub>5</sub> closed. Base of vein C with brush-like long black bristles, white hairs, and white scales. Haltere black.
                        </p><p>Abdomen black. Hairs on abdomen mostly white; dorsum with long dense white erect hairs and lateral surface with white bristles that become denser apically, tergites 4-7 with some black bristles laterally. Sternites with long dense white hairs.</p><p>Male genitalia (<xref ref-type="fig" rid="F2">Figs 9–14</xref>). Epandrium trapezoidal, distinctly higher than long, slightly wider than long in dorsal view; cercus well exposed in lateral view; gonocoxite distinctly narrowing apically in ventral view; gonostylus oval, its tip acute in lateral view; epiphallus turriform, obtuse at tip in dorsal view, epiphallus with a narrow, long, and curved tip in lateral view.
                        </p><p>Female. Unknown.</p></tp:treatment-sec><tp:treatment-sec sec-type="Type material"><title>Type material.</title><p>Holotype male, CHINA: Sichuan, Maerkang (<named-content xmlns:xlink="http://www.w3.org/1999/xlink" content-type="dwc:verbatimCoordinates" xlink:type="simple">31°54'21"N, 102°12'23"E</named-content>), 30.VII.1986, Tianqi Wang (SEMCAS).<!--PageBreak--><!--PageBreak-->
                        </p></tp:treatment-sec><tp:treatment-sec sec-type="Distribution"><title>Distribution.</title><p>China (Sichuan).</p><p><bold>Etymology.</bold> The species epithet derives from the Latin “<italic>turri</italic> [=tower, turret] + <italic>formis</italic>” [= form]; referring to the tower-like shape of the epiphallus.
                        </p></tp:treatment-sec><tp:treatment-sec sec-type="Remarks"><title>Remarks.</title><p><italic><tp:taxon-name>Tovlinius turriformis</tp:taxon-name></italic> is similar to <italic><tp:taxon-name>Tovlinius albissimus</tp:taxon-name></italic> Zaitzev, but it can be separated from the latter by the following points: Antenna black except joints brown; legs yellow except femora black, mostly covered with yellow hairs and bristles, and white scales; haltere black; epandrium almost parallel-sided in dorsal view. In <italic><tp:taxon-name>Tovlinius albissimus</tp:taxon-name></italic>, the basal two antennal segments are yellow; the legs are yellow and covered with the white scales; the halteres are pale yellow; the epandrium is distinctly narrowing toward the tip in dorsal view (<xref ref-type="bibr" rid="B3">Zaitzev 1979</xref>).
                        </p><fig id="F2" position="float" orientation="portrait"><label>Figures 8–14.</label><caption><p><italic><tp:taxon-name>Tovlinius turriformis</tp:taxon-name></italic> sp. n. wing and male genitalia <bold>8</bold> wing, dorsal view <bold>9</bold> epandrium and cercus, dorsal view <bold>10</bold> epandrium and cercus, lateral view <bold>11</bold> gonocoxite and gonostylus, lateral view <bold>12</bold> phallus, dorsal view <bold>13</bold> phallus, lateral view <bold>14</bold> gonocoxite and gonostyli, ventral view.</p></caption><graphic xmlns:xlink="http://www.w3.org/1999/xlink" xlink:href="ZooKeys-153-073-g002.jpg" position="float" orientation="portrait" xlink:type="simple"/></fig></tp:treatment-sec><ref-list><ref id="B3"><mixed-citation xmlns:xlink="http://www.w3.org/1999/xlink" xlink:type="simple"><person-group><name name-style="western"><surname>Zaitzev</surname><given-names>VF</given-names></name></person-group> (<year>1979</year>)<article-title> [A new genus of bee flies (Diptera, Bombyliidae) from the Palaearctic].</article-title><source>Trudy Zoologicheskogo Instituta </source><volume>88</volume>: <fpage>116</fpage>-<lpage>119</lpage>.</mixed-citation></ref></ref-list></tp:taxon-treatment>
